# Supplementary material for: Correlation of Dielectric Properties and Vibrational Spectra of Composite PVDF/Salt Fibers
Source: Polymers (Basel). 2024 Aug 26;16(17):2412. doi: 10.3390/polym16172412 (PMC11396973; doi:10.3390/polym16172412)
Supplement: Supplementary file 1 [file polymers-16-02412-s001.zip]

Archive with 1 entries (1 files):
- polymers-3129085-supplementary.pdf
